# Supplementary material for: Mixed-Effects Location Scale Models for Joint Modeling School Value-Added Effects on the Mean and Variance of Student Achievement
Source: J Educ Behav Stat. Author manuscript; Available in PMC 2025 Apr 8. (PMC7617570; doi:10.3102/10769986231210808)
Supplement: Supplementary Materials 1-4 [file EMS203641-supplement-Supplementary_Materials_1_4.zip]

Archive with 4 entries (4 files):
- sj-do-1-jeb-10.3102_10769986231210808.do
- sj-docx-1-jeb-10.3102_10769986231210808.docx
- sj-dta-1-jeb-10.3102_10769986231210808.dta
- sj-r-1-jeb-10.3102_10769986231210808.r
