# Supplementary material for: Mixed-Effects Location Scale Models for Joint Modeling School Value-Added Effects on the Mean and Variance of Student Achievement
Source: J Educ Behav Stat. Author manuscript; Available in PMC 2025 Apr 8. (PMC7617570; doi:10.3102/10769986231210808)
Supplement: Supplementary Materials 1-4 [file EMS203641-supplement-Supplementary_Materials_1_4.zip › sj-do-1-jeb-10.3102_10769986231210808.do]

* Load the data
use "data.dta", clear

* Specify matrix for for random effect covariance prior distribution
matrix S = (0.05, 0.025 \ 0.025, 0.05)

* Set random number seed
set seed 135127

* Fit the model
bayesmh y x U[school], ///
  likelihood(normal(exp({lnsigma2e: x, xb} + {V[school]}))) ///
  prior({y:}, normal(0,10000)) ///
  prior({lnsigma2e:}, normal(0,10000)) ///
  prior({U}  {V}, mvnormal(2, 0, 0, {SIGMAUV, matrix})) ///
  prior({SIGMAUV, matrix}, iwishart(2, 3, S))
