# Supplementary material for: Mixed-Effects Location Scale Models for Joint Modeling School Value-Added Effects on the Mean and Variance of Student Achievement
Source: J Educ Behav Stat. Author manuscript; Available in PMC 2025 Apr 8. (PMC7617570; doi:10.3102/10769986231210808)
Supplement: Supplementary Materials 1-4 [file EMS203641-supplement-Supplementary_Materials_1_4.zip › sj-r-1-jeb-10.3102_10769986231210808.r]

# Load the haven package used to read in the Stata dataset
library(haven)

# Load the brms package used to fit the models
library(brms)

# Load the data into a dataframe called mydata
mydata <- read_dta("data.dta")

# Fit the model
m1brms <- brm(bf(y ~ 1 + x + (1 |s| school),
             sigma ~ 1 + x + (1 |s| school)),
          data = mydata,
          family = gaussian(),
          seed = 65846)
